# Supplementary material for: The Contribution of Registered Dietitians in the Management of Hyperemesis Gravidarum in the United Kingdom
Source: Nutrients. 2021 Jun 8;13(6):1964. doi: 10.3390/nu13061964 (PMC8226879; doi:10.3390/nu13061964)
Supplement: Supplementary file 1 [file nutrients-13-01964-s001.zip]

Archive with 1 entries (1 files):
- nutrients-1244236-supplementary.pdf
